# Supplementary material for: Selective Antimicrobial Chitosan Films Incorporating Green-Synthesized Silver and Copper Oxide Nanoparticles for Acne Treatment
Source: Antibiotics (Basel). 2025 Sep 3;14(9):891. doi: 10.3390/antibiotics14090891 (PMC12466391; doi:10.3390/antibiotics14090891)
Supplement: Supplementary file 1 [file antibiotics-14-00891-s001.zip]

Archive with 1 entries (1 files):
- antibiotics-3804216-supplementary.pdf
